# Supplementary material for: Genetic polymorphisms associated with telomere length and risk of developing myeloproliferative neoplasms
Source: Blood Cancer J. 2020 Sep 1;10(8):89. doi: 10.1038/s41408-020-00356-5 (PMC7463014; doi:10.1038/s41408-020-00356-5)
Supplement: Supplementary file 1 — example of teloscore computation [file 41408_2020_356_MOESM1_ESM.xlsx]

## Sheet: Supplementary table 1
Supplementary table 1: example of teloscore computation
	Number of effect allelesa					Weighted scoreb
Subjects	n1	n2	n3	n4	n5	n1	n2	n3	n4	n5
rs412658_bp=103.2	0	1	2	1	1	0	103.2	206.4	103.2	103.2
rs8105757_bp=76.8	0	2	1	2	0	0	153.6	76.8	153.6	0
rs3027234_bp=123.6	0	2	1	2	0	0	247.2	123.6	247.2	0
rs9420907_bp=170.4	0	1	2	1	2	0	170.4	340.8	170.4	340.8
rs755017_bp=22.8	2	0	0	1	0	45.6	0	0	22.8	0
rs6028466_bp=69.6	1	1	1	1	0	69.6	69.6	69.6	69.6	0
rs7675998_bp=57.6	1	2	0	2	0	57.6	115.2	0	115.2	0
rs10936599_bp=120.0	1	1	2	1	0	120	120	240	120	0
rs11125529_bp=78.0	1	2	1	0	1	78	156	78	0	78
rs6772228_bp=49.2	0	2	1	0	1	0	98.4	49.2	0	49.2
rs2736100_bp=102.0	0	1	1	2	0	0	102	102	204	0
Scorec						370.8	1336	1286	1206	571.2
Percentile						0	1	0.75	0.5	0.25
Quintile						1	5	4	3	2
a Number of alleles associated with longer TL.
b For each SNP and each subject, the number of effect alleles in the genotype is multiplied by the base pairs associated with the effect allele of each SNP.
c Score for the subject: sum of the scores of each SNPs.
