# Supplementary material for: Genetic polymorphisms associated with telomere length and risk of developing myeloproliferative neoplasms
Source: Blood Cancer J. 2020 Sep 1;10(8):89. doi: 10.1038/s41408-020-00356-5 (PMC7463014; doi:10.1038/s41408-020-00356-5)
Supplement: Supplementary file 2 — association between weighted teloscore without TERT-re2736100 and MPN risk [file 41408_2020_356_MOESM2_ESM.xlsx]

## Sheet: Supplementary table 2
Supplementary table 2: association between weighted teloscore without TERT-rs2736100 and MPN risk
Type of score	Quintiles	OR	95%CI	pvalue
Weighted, subjects with 100% call rate	1	1	-	Ref.
	2	1.03	0.65 - 1.61	0.6
	3	1.22	0.78 - 1.90	0.37
	4	1.03	0.65 - 1.62	0.887
	5	1.48	0.96 - 2.27	0.073
	Continuousa	1.09	0.99 - 1.20	0.094
Weighted scaled, all subjects	1	1	-	Ref.
	2	1.32	0.89 - 1.95	0.158
	3	1.33	0.90 - 1.96	0.148
	4	1.13	0.76 - 1.68	0.538
	5	1.66	1.14 - 2.42	8.04x10-3
	Continuousa	1.09	1.01 - 1.19	0.038
a The unit for the analysis with the continuous variable was the increment of one quintile.
