# Supplementary material for: Genetic polymorphisms associated with telomere length and risk of developing myeloproliferative neoplasms
Source: Blood Cancer J. 2020 Sep 1;10(8):89. doi: 10.1038/s41408-020-00356-5 (PMC7463014; doi:10.1038/s41408-020-00356-5)
Supplement: Supplementary file 3 — teloscore analysis stratified by JAK2 status [file 41408_2020_356_MOESM3_ESM.xlsx]

## Sheet: Supplementary table 3
Supplementary table 3: teloscore analysis stratified by JAK2 status
JAK2 positive cases vs controls
Type of score	Quintiles	OR	95%CI	pvalue
Weighted, subjects with 100% call rate	1	1	-	Ref.
	2	1.37	0.68 - 2.74	0.367
	3	1.88	0.95 - 3.70	0.069
	4	1.63	0.83 - 3.19	0.155
	5	2.27	1.18 - 4.35	0.014
	Continuousa	1.19	1.03 - 1.37	1.49x10-2
Weighted scaled, all subjects	1	1	-	Ref.
	2	1.74	0.95 - 3.18	0.072
	3	2.26	1.25 - 4.08	6.91x10-3
	4	1.81	0.99 - 3.28	0.05
	5	2.64	1.48 - 4.69	9.88x10-4
	Continuousa	1.2	1.06 - 1.36	3.10x10-3
JAK2 negative cases vs controls
Type of score	Quintiles	OR	95%CI	pvalue
Weighted, subjects with 100% call rate	1	1	-	Ref.
	2	0.81	0.36 - 1.83	0.62
	3	1.39	0.63 - 3.05	0.407
	4	0.72	0.30 - 1.69	0.456
	5	1.41	0.66 - 3.01	0.371
	Continuousa	1.07	0.89 - 1.27	0.444
Weighted scaled, all subjects	1	1	-	Ref.
	2	0.87	0.43 - 1.73	0.698
	3	1.32	0.68 - 2.55	0.41
	4	1.25	0.65 - 2.40	0.495
	5	1.73	0.93 - 3.22	0.082
	Continuousa	1.16	1.01 - 1.34	0.039
a The unit for the analysis with the continuous variable was the increment of one quintile.
