# Supplementary material for: Genetic polymorphisms associated with telomere length and risk of developing myeloproliferative neoplasms
Source: Blood Cancer J. 2020 Sep 1;10(8):89. doi: 10.1038/s41408-020-00356-5 (PMC7463014; doi:10.1038/s41408-020-00356-5)
Supplement: Supplementary file 4 — individual SNP analyses stratified by JAK2 status [file 41408_2020_356_MOESM4_ESM.xlsx]

## Sheet: Supplementary table 4
Supplementary table 4: Individual SNP analyses stratified by JAK2 status
JAK2 positive cases vs controls
SNP	Gene	Allelea	Controls	Case	Tot	Allelic Model			Codominant Model
						ORb	95% CIb	Pvalue	OR Hetb	95% CIb	Pvalue	OR Hom	95% CI	Pvalue
rs412658	ZNF676	C/T	867	191	1058	1.03	0.08 - 1.33	0.794	1.01	0.69 - 1.47	0.972	1.09	0.63 - 1.85	0.758
rs8105767	ZNF208	A/G	885	215	1100	1.18	0.91 - 1.54	0.205	0.89	0.61 - 1.28	0.525	1.93	1.08 - 3.45	0.027
rs3027234	CTC1	C/T	892	215	1107	1.06	0.79 - 1.41	0.687	1.25	0.87 - 1.80	0.225	0.75	0.33 - 1.70	0.503
rs9420907	OBFC1	A/C	886	214	1100	1.87	1.38 - 2.52	4.71x10-5	1.7	1.15 - 2.52	0.00841	4.22	1.92 - 9.24	3.23x10-4
rs755017	ZBTB46	A/G	888	210	1098	0.73	0.47 - 1.10	0.137	0.61	0.38 - 0.97	0.037	2.33	0.46 - 11.83	0.306
rs6028466	DHX35	G/A	884	203	1087	0.84	0.50 - 1.36	0.464	0.85	0.49 - 1.46	0.563	0.53	0.04 - 6.05	0.609
rs7675998	NAF1	G/A	891	215	1106	1.01	0.75 - 1.36	0.923	1.02	0.70 - 1.45	0.935	1.03	0.45 - 2.33	0.948
rs10936599	TERC	C/T	976	216	1192	1.14	0.84 - 1.51	0.393	1.21	0.84 - 1.73	0.301	1.09	0.47 - 2.48	0.846
rs11125529	ACYP2	C/A	884	214	1098	0.77	0.53 - 1.12	0.175	0.79	0.52 - 1.19	0.269	0.47	0.09 - 2.49	0.377
rs6772228	PXK	T/A	905	215	1120	0.95	0.48 - 1.85	0.871	0.98	0.49 - 1.96	0.965	-	-	-
rs2736100	TERT	C/A	943	218	1161	0.58	0.45 - 0.75	4.46x10-5	0.43	0.29 - 0.65	5.10x10-5	0.37	0.22 - 0.62	1.75x10-4
JAK2 negative cases vs controls
SNP	Gene	Allelea	Controls	Case	Tot	Allelic Model			Codominant Model
						ORb	95% CIb	Pvalue	OR Hetb	95% CIb	Pvalue	OR Homb	95% CIb	Pvalue
rs412658	ZNF676	C/T	967	109	1076	1.01	0.73 - 1.38	0.963	1.23	0.77 - 1.96	0.381	0.87	0.43 - 1.78	0.721
rs8105767	ZNF208	A/G	885	126	1011	0.86	0.61 - 1.19	0.364	0.84	0.54 - 1.29	0.423	0.77	0.34 - 1.71	0.516
rs3027234	CTC1	C/T	892	128	1020	0.87	0.62 - 1.23	0.44	1.02	0.65 - 1.57	0.929	0.53	0.19 - 1.44	0.212
rs9420907	OBFC1	A/C	886	126	1012	1.39	0.95 - 2.02	0.086	1.26	0.77 - 2.03	0.352	2.47	0.89 - 6.79	0.08
rs755017	ZBTB46	A/G	888	122	1010	0.97	0.59 - 1.58	0.918	0.95	0.56 - 1.61	0.863	1.2	0.11 - 12.55	0.874
rs6028466	DHX35	G/A	884	125	1009	1.12	0.66 - 1.88	0.664	1.19	0.66 - 2.12	0.555	0.81	0.08 - 8.14	0.856
rs7675998	NAF1	G/A	881	127	1008	1.3	0.93 - 1.80	0.117	1.43	0.93 - 2.18	0.099	1.4	0.58 - 3.35	0.444
rs10936599	TERC	C/T	886	127	1013	0.8	0.56 - 1.16	0.248	0.87	0.55 - 1.36	0.544	0.52	0.16 - 1.57	0.245
rs11125529	ACYP2	C/A	884	129	1013	0.8	0.51 - 1.26	0.352	0.79	0.47 - 1.31	0.362	0.75	0.13 - 4.11	0.739
rs6772228	PXK	T/A	905	128	1033	0.69	0.29 - 1.60	0.387	0.74	0.30 - 1.79	0.503	-	-	-
rs2736100	TERT	C/A	865	126	991	0.82	0.60 - 1.11	0.205	0.68	0.41 - 1.11	0.122	0.69	0.37 - 1.25	0.226
a M = major allele; m = minor allele.
b OR = odds ratio; CI = confidence interval, as calculated in this dataset.
All analyses were adjusted for age, sex and geographic region of origin. Results in bold are statistically significant (p<0.05).
